# Supplementary material for: Carboxylated Graphene: An Innovative Approach to Enhanced IgA-SARS-CoV-2 Electrochemical Biosensing
Source: Biosensors (Basel). 2025 Jan 9;15(1):34. doi: 10.3390/bios15010034 (PMC11764328; doi:10.3390/bios15010034)
Supplement: Supplementary file 1 [file biosensors-15-00034-s001.zip]

Archive with 1 entries (1 files):
- biosensors-3351970-supplementary.pdf
